# Supplementary material for: Unravelling Rational Design of Molecularly Imprinted Polymer for Selective Mitragynine Isolation from Kratom: Quantum Mechanical, Molecular Dynamics, and Experimental Insights
Source: Molecules. 2026 Feb 10;31(4):610. doi: 10.3390/molecules31040610 (PMC12943084; doi:10.3390/molecules31040610)
Supplement: Supplementary file 1 [file molecules-31-00610-s001.zip]

Archive with 1 entries (1 files):
- molecules-4124046-supplementary.pdf
